# Supplementary material for: Adaptation of Plants to UV-B Radiation with Altitude in Tuha Basin: Synergistic Regulation of Epidermal Structure, Secondary Metabolites, and Organic Element Allocation
Source: Life (Basel). 2025 Aug 29;15(9):1375. doi: 10.3390/life15091375 (PMC12471477; doi:10.3390/life15091375)
Supplement: Supplementary file 1 [file life-15-01375-s001.zip]

Archive with 1 entries (1 files):
- life-3831624-supplementary.pdf
